# Supplementary material for: Optimisation of Glycerol and Itaconic Anhydride Polycondensation
Source: Molecules. 2022 Jul 20;27(14):4627. doi: 10.3390/molecules27144627 (PMC9324205; doi:10.3390/molecules27144627)
Supplement: Supplementary file 1 [file molecules-27-04627-s001.zip]

Archive with 1 entries (1 files):
- molecules-1814508-supplementary.pdf
